# Supplementary material for: Preparation of COPs Mixed Matrix Membrane for Sensitive Determination of Six Sulfonamides in Human Urine
Source: Molecules. 2023 Oct 30;28(21):7336. doi: 10.3390/molecules28217336 (PMC10649119; doi:10.3390/molecules28217336)
Supplement: Supplementary file 1 [file molecules-28-07336-s001.zip]

Archive with 1 entries (1 files):
- molecules-2695462-supplementary.pdf
